# Supplementary material for: Protein nanobarcodes enable single-step multiplexed fluorescence imaging
Source: PLoS Biol. 2023 Dec 11;21(12):e3002427. doi: 10.1371/journal.pbio.3002427 (PMC10735187; doi:10.1371/journal.pbio.3002427)
Supplement: S1 Data — Names of individual sheets correspond to figure panels for which the numerical data is used. (XLSX) [file pbio.3002427.s025.xlsx]

## Sheet: Location_repository
	Original analysis files can be found here:
SFig6	http://dx.doi.org/10.17169/refubium-40101/EGF_Tf/analysis/to_plot.xlsx
SFig7C-15C	http://dx.doi.org/10.17169/refubium-40101/EGF_Tf/analysis/analysis_graphs_all_proteins.xlsx
SFig17	http://dx.doi.org/10.17169/refubium-40101/Colocalization_assay/analysis_correlations.JNB
	http://dx.doi.org/10.17169/refubium-40101/Colocalization_assay/correlations_danielle.m

## Sheet: Tf_SFig6A
	y-values from original file
	Tf 10 min	Tf 20 min	Tf 30 min	X axis
	112	147.868
	177.125	131.451	119.96	endocytosis
	266.693	155.147	224.189	10 min wash-off
	289.556	226.584	133.444	20 min wash-off
	164.829	229.288	147.157
	181.047	117.536	54.2433
	149.889	118.004	132.979
	137.462	83.5718	79.9797
	166.321	72.2995	67.4366
	120.864	172.738	19.8194
	223.294	142.107	104.301
	187.786	86.2053	83.3125
	182.184	111.323	68.0668
	206.961	84.6749	55.0328
	180.944	77.2867	33.7129
	144.39	73.2057	44.3942
	230.137	101.988	171.532
	210.597	85.2835	129.021

## Sheet: EGF_SFig6B
	y-values from original file
	EGF 10 min	EGF 20 min	EGF 30 min
	30.0402	22.1061	33.6753
	25.1218	23.5291	22.5028
	39.019	10.9864	13.285
	28.6541	23.2063	9.28029
	50.9341	8.49902	35.9171
	34.6797	35.0665	27.8308
	62.5365	66.5896	42.7907
	28.3881	21.1422	27.0879
	27.1183	17.3148	47.0494
	36.048	39.9541	74.6648
	78.1796	32.0929	36.7063
	112.914	45.7219	57.6233
	51.5281	43.9093	72.3891
	23.351	43.5433	35.1606
	38.1503	31.0064	43.4663
	33.0385	34.5857	48.9643
	10.1891	12.0022	22.9756
	5.2089	9.39218	9.79792

## Sheet: Tf_SFig6C
	y-values from original file
		Endo	Lifeact	Rab5a	Stx13	Stx4	Stx6	Stx7	VAMP4	Vti1a
	endocytosis	225.477	173.827	225.716	191.977	137.314	274.734	193.426	287.319	188.721
	endocytosis	191.937	143.458	207.106	160.668	163.528	179.699	212.534	157.915	189.248
	10 min washoff	166.325	93.0959	130.277	120.569	161.079	250.926	143.805	156.966	178.384
	10 min washoff	112.492	166.391	118.037	119.644	222.253	136.096	111.599	144.487	115.752
	20 min washoff	130.475	106.229	118.715	126.177	156.496	396.138	109.679	229.21	150.441
	20 min washoff	86.4742	66.4056	127.534	79.7808	154.124	166.148	91.8186	96.808	112.79

## Sheet: EGF_SFig6D
	y-values from original file
		Endo	Lifeact	Rab5a	Stx13	Stx4	Stx6	Stx7	VAMP4	Vti1a
	endocytosis	59.1099	34.9022	23.9329	95.4528	40.6478	46.7504	50.7654	34.9938	30.9153
	endocytosis	43.6348	45.5367	21.0239	47.5445	64.9594	53.5454	30.751	33.7561	36.6634
	10 min washoff	39.4676	25.2527	24.5791	49.0753	30.3321	31.0923	43.9298	28.7836	21.876
	10 min washoff	37.3209	45.5164	23.5832	50.4694	24.1517	67.1677	36.2112	36.8844	31.6921
	20 min washoff	44.6982	51.9142	32.7877	55.3406	21.5559	35.4986	60.8367	25.0102	28.8964
	20 min washoff	43.8545	71.4293	23.1494	46.6395	49.5579	41.0731	38.8779	34.3545	34.654

## Sheet: SFig7C_Vti1a
0.8487	0.3577	0.6076	0.0036037	0.00065689	0.0066933	6412		0.6806	0.2314	0.3855	0.0034641	0.00029825	0.0040444	5240		0.9048	0.3485	0.5067	0.0035856	0.00053786	0.0051621	8062
0.9227	0.4763	0.5789	0.0047155	0.00031341	0.0062645	6308		0.8015	0.3018	0.4075	0.0040169	0.00031809	0.0060796	5200		0.9068	0.4757	0.544	0.0049618	0.00031651	0.0053642	7974
0.9371	0.5527	0.6414	0.004701	0.00024504	0.0076033	6396		0.8848	0.3899	0.5174	0.0054315	0.00039263	0.0081695	5192		0.8363	0.5571	0.6322	0.0035233	0.00021602	0.0065451	7910
0.9754	0.6153	0.6309	0.0051995	0.00020977	0.0075832	6248		0.8992	0.4877	0.6114	0.0061954	0.00036703	0.0083729	5234		0.8663	0.6213	0.6542	0.0034915	0.00019163	0.0067914	7966
1.0016	0.672	0.7039	0.0055509	0.00020361	0.0087062	6332		0.9655	0.573	0.6745	0.0072894	0.00032813	0.0098279	5182		0.8855	0.6795	0.6863	0.0041738	0.00018028	0.0065129	8010
1.0258	0.7286	0.782	0.0057231	0.00019807	0.0095593	6350		1.0191	0.6537	0.7856	0.008404	0.00029971	0.012	5208		0.9237	0.7336	0.7523	0.004335	0.00016861	0.0077468	7780
1.0641	0.7846	0.8603	0.0057849	0.00020289	0.0119	6336		1.0649	0.727	0.8264	0.0086591	0.00028947	0.0108	5184		0.9522	0.7884	0.7953	0.0044543	0.00018163	0.007958	8040
1.0652	0.8425	0.8931	0.0058032	0.00020504	0.0127	6260		1.0369	0.8002	0.8867	0.0087242	0.00028344	0.0108	5172		0.9872	0.847	0.8516	0.0047486	0.00018618	0.0097807	7922
1.0734	0.9013	0.9477	0.0056962	0.00022043	0.0134	6370		1.0315	0.8737	0.9175	0.0095998	0.0003089	0.0119	5204		0.9944	0.9068	0.8742	0.0048367	0.00019478	0.008634	7936
1.08	0.966	0.9793	0.0056656	0.00023521	0.0142	6358		1.0449	0.9555	0.9164	0.0102	0.00035024	0.0129	5184		1.0408	0.9688	0.91	0.0054731	0.00019867	0.0104	7846
1.0716	1.0364	0.9773	0.0059205	0.00026574	0.0115	6336		1.0393	1.0443	0.9791	0.0095249	0.00035865	0.0141	5214		1.0298	1.0322	0.9443	0.0055437	0.00020764	0.0102	7954
1.0811	1.1176	1.0113	0.0059918	0.00031138	0.0115	6348		1.0851	1.1363	1.0079	0.0102	0.00037027	0.014	5170		1.0649	1.1012	1.0065	0.0054541	0.00022485	0.0108	7960
1.018	1.2114	1.0712	0.0056505	0.00036738	0.0135	6396		1.028	1.2319	1.057	0.0089527	0.00039097	0.0159	5208		1.0482	1.1751	1.0526	0.0060435	0.00024814	0.0112	7906
1.0207	1.3208	1.1054	0.0058714	0.00042783	0.0142	6384		1.0595	1.3368	1.0385	0.0089681	0.00043542	0.0144	5210		1.0815	1.2541	1.0843	0.0063919	0.00026239	0.0121	7982
1.0119	1.4489	1.1113	0.0059995	0.00049473	0.0148	6390		1.0698	1.4522	1.0635	0.0092873	0.00047587	0.0147	5228		1.0975	1.3437	1.125	0.0063906	0.00030821	0.0116	7996
0.9946	1.5958	1.0824	0.0057298	0.00057704	0.0138	6402		1.0601	1.5814	1.0746	0.009044	0.00056832	0.0147	5218		1.0794	1.449	1.1595	0.0065407	0.00038152	0.012	8000
0.9667	1.7796	1.1876	0.0056342	0.00075421	0.0147	6406		1.0416	1.7403	1.1748	0.0091782	0.00071878	0.0163	5248		1.0831	1.5858	1.2352	0.0063913	0.00048589	0.0137	8034
0.9183	2.0329	1.3613	0.0054156	0.0011223	0.0197	6410		1.0112	1.9519	1.3439	0.0091952	0.00094568	0.0184	5246		1.0636	1.7707	1.3273	0.0059818	0.00072686	0.0148	8046
0.959	2.4525	1.4494	0.0056868	0.0019401	0.0188	6430		1.0357	2.2583	1.5766	0.0094314	0.0016582	0.0215	5244		1.0975	2.0701	1.4246	0.0060942	0.0012703	0.0143	8070
0.9553	3.4347	1.5646	0.0065413	0.0083836	0.0243	6428		1.0929	3.1284	2.0526	0.0093258	0.0072311	0.0286	5260		1.0341	2.9768	1.8444	0.0067446	0.0078885	0.019	8082

## Sheet: SFig8C_STX4
0.2696	0.2332	0.4629	0.0040271	0.00027422	0.0074082	3202		1.0882	0.3419	1.9812	0.0201	0.0012961	0.0675	2224		0.3546	0.4144	0.6459	0.00013665	0.00031742	0.0021404	4674
0.3113	0.2695	0.4975	0.0091055	0.00016177	0.0145	3132		1.029	0.487	1.1019	0.0219	0.00060341	0.0419	2212		0.3268	0.4532	0.585	0.00017305	9.2172e-05	0.0019353	4488
0.7713	0.3196	0.7912	0.0148	0.0003484	0.025	3100		1.0233	0.5772	1.0611	0.0247	0.00050222	0.0401	2206		0.3116	0.473	0.6113	0.00052954	6.4573e-05	0.0021341	4084
0.9985	0.3768	0.8031	0.013	0.00024331	0.0256	3122		1.0674	0.65	1.1276	0.0229	0.00039366	0.0396	2190		0.3139	0.4884	0.6024	0.00050944	5.3751e-05	0.0022283	3862
1.0159	0.4202	0.8092	0.0134	0.00020618	0.021	3176		1.0849	0.7099	1.1719	0.0258	0.00034658	0.0461	2180		0.314	0.5035	0.6206	0.00038637	5.9551e-05	0.0020747	4488
1.0644	0.4698	1.0436	0.0183	0.00031148	0.0311	3112		1.069	0.763	1.0942	0.0264	0.00030533	0.0444	2186		0.317	0.52	0.6422	0.0011172	6.1655e-05	0.0033263	4288
1.0416	0.5501	1.2181	0.0228	0.00051808	0.0277	3188		1.1375	0.8164	1.1152	0.0334	0.00031696	0.046	2212		0.3208	0.5377	0.6513	0.00076174	7.3246e-05	0.002393	4168
1.0822	0.67	1.3139	0.0256	0.00068152	0.0297	3172		1.193	0.8675	1.097	0.043	0.00030794	0.0487	2184		0.328	0.5605	0.662	0.0011669	0.00011374	0.0028281	4332
1.0065	0.8057	1.1093	0.0208	0.00067731	0.0264	3204		0.9852	0.9187	0.8447	0.0313	0.00032553	0.0303	2174		0.4397	0.6139	0.8064	0.0058072	0.00043394	0.0146	4714
1.0884	0.9344	0.9419	0.0188	0.00065271	0.0204	3200		1.0444	0.9729	0.9684	0.0332	0.00032452	0.0537	2188		0.9509	0.844	1.2851	0.0211	0.0013084	0.0344	4828
1.0972	1.0593	0.9112	0.0162	0.00058461	0.0185	3194		1.0004	1.0311	1.0303	0.027	0.00037488	0.0511	2194		0.9682	1.1262	1.04	0.024	0.00098303	0.0202	4812
1.2122	1.1701	0.894	0.0207	0.00053765	0.0183	3170		1.0302	1.093	0.9075	0.0359	0.00038712	0.0393	2194		1.2432	1.3468	1.1121	0.0212	0.00085368	0.0189	4846
1.1609	1.2788	0.8909	0.0149	0.00055904	0.0193	3158		0.9003	1.1598	0.8002	0.0277	0.00042264	0.0257	2206		1.3763	1.5533	1.1967	0.0282	0.00087462	0.0188	4810
1.2011	1.3907	0.9807	0.0197	0.00058039	0.0207	3162		0.961	1.2359	0.8588	0.0266	0.00049208	0.0298	2194		1.4977	1.7828	1.2691	0.0273	0.0010271	0.0213	4836
1.1424	1.5119	0.9602	0.0169	0.00065725	0.0211	3188		0.9241	1.3262	0.9112	0.0201	0.00060105	0.0295	2166		1.7086	2.0359	1.2725	0.0288	0.0010645	0.0248	4786
1.1341	1.6505	1.0246	0.0153	0.00075598	0.0228	3208		0.9462	1.4372	0.9451	0.0203	0.00072965	0.0271	2206		1.7657	2.3148	1.1213	0.0352	0.0012196	0.0199	4864
1.1416	1.8165	1.1423	0.0145	0.0008889	0.0261	3212		0.9638	1.5758	0.966	0.018	0.00097978	0.0309	2200		1.8957	2.6534	1.2953	0.0517	0.0016354	0.029	4848
1.0926	2.0319	1.2416	0.014	0.0013091	0.0268	3188		0.9438	1.7782	0.8631	0.0164	0.0014224	0.025	2204		1.7648	3.118	1.3633	0.0326	0.0022791	0.0271	4854
1.1161	2.3686	1.3119	0.0152	0.0022303	0.0291	3212		0.9318	2.0523	0.8633	0.0193	0.0020143	0.0289	2218		1.8419	3.8126	1.5217	0.0279	0.0037708	0.029	4868
0.961	3.5363	1.384	0.0126	0.0224	0.0315	3216		0.7449	2.7699	0.6014	0.0079507	0.0124	0.0168	2222		1.6933	6.4629	1.3143	0.0229	0.0335	0.0213	4878

## Sheet: SFig9C_STX6
0.7957	0.269	1.2322	0.0117	0.00086543	0.0475	3754		0.914	0.2446	1.0241	0.0153	0.00072053	0.0288	2374		0.8061	0.2779	0.5907	0.0080052	0.00046325	0.015	4612
0.7737	0.3948	0.8185	0.0125	0.00043203	0.0306	3738		0.8258	0.3551	0.7793	0.0187	0.00060776	0.0227	2370		0.7795	0.3788	0.6649	0.0097068	0.00039086	0.0173	4624
0.7477	0.4726	0.7743	0.0134	0.0003004	0.0296	3712		0.7353	0.4457	0.6836	0.0131	0.00051894	0.02	2368		0.8392	0.468	0.7027	0.0114	0.00035544	0.0148	4556
0.7577	0.5316	0.7948	0.0149	0.00026102	0.0273	3720		0.8256	0.5348	0.7071	0.0126	0.00050381	0.0241	2364		0.9028	0.5506	0.7462	0.0123	0.00032697	0.0149	4600
0.8329	0.5896	0.8735	0.0188	0.00028062	0.0293	3698		0.9406	0.6135	0.7809	0.0164	0.00040409	0.0269	2346		0.8943	0.6249	0.8219	0.0121	0.00028761	0.0162	4580
0.8509	0.6543	0.8652	0.0203	0.00032239	0.0286	3724		0.9413	0.6784	0.7785	0.0155	0.00037774	0.0245	2380		0.8684	0.6903	0.8354	0.0108	0.00026356	0.0153	4534
1.0313	0.7274	0.9578	0.0302	0.00036288	0.0361	3728		1.0463	0.7442	0.9199	0.0221	0.00037776	0.0395	2352		0.893	0.7533	0.902	0.0113	0.00026872	0.0166	4570
0.9819	0.8052	1.0094	0.0338	0.00036691	0.0443	3730		1.0936	0.8095	0.9742	0.0173	0.00040108	0.0337	2374		0.9293	0.8204	0.9341	0.0126	0.00029121	0.0165	4610
0.9753	0.8834	1.0168	0.0289	0.00035975	0.0419	3750		1.0976	0.8779	1.0166	0.0164	0.0004308	0.0295	2368		0.9389	0.8911	0.9631	0.0107	0.00029161	0.0153	4570
1.0523	0.9604	1.0877	0.0325	0.00036653	0.0475	3692		1.3969	0.9567	1.2368	0.0674	0.00048789	0.0661	2358		0.9825	0.9625	1.0277	0.0112	0.00030979	0.0171	4588
1.0292	1.0403	1.1497	0.033	0.0003854	0.0456	3750		1.2305	1.0428	1.0891	0.0412	0.00050891	0.0443	2356		1.0088	1.0408	1.0523	0.0114	0.00035136	0.0163	4584
1.1614	1.1252	1.1846	0.0354	0.00041379	0.053	3716		1.205	1.1329	1.2675	0.0221	0.00049903	0.0443	2372		1.1073	1.1261	1.1046	0.0133	0.00037832	0.0168	4554
1.0263	1.2156	1.0594	0.022	0.00042649	0.0345	3724		1.2605	1.2231	1.366	0.0423	0.00055765	0.0476	2362		1.1087	1.2226	1.1029	0.0126	0.00044827	0.0166	4614
1.0687	1.3058	1.1065	0.0196	0.00043125	0.0368	3750		1.1576	1.326	1.2733	0.0344	0.00066288	0.0367	2360		1.1432	1.3313	1.1277	0.0126	0.00047853	0.0166	4584
1.1219	1.4015	1.0011	0.0258	0.00047228	0.0381	3720		1.1249	1.4488	1.0864	0.0235	0.00083115	0.0332	2376		1.1071	1.4509	1.1146	0.0119	0.00053339	0.0184	4602
1.1412	1.5101	1.0195	0.027	0.00053106	0.0387	3748		1.055	1.6183	1.044	0.0265	0.0011816	0.0342	2382		1.0952	1.5875	1.1579	0.0112	0.0006118	0.0164	4606
1.193	1.637	1.0782	0.0299	0.00066285	0.0504	3752		1.0278	1.8595	1.3532	0.0266	0.0016411	0.0539	2380		1.099	1.7341	1.2415	0.0113	0.00064597	0.0171	4600
1.0968	1.8028	0.9979	0.013	0.00093267	0.0166	3748		0.7607	2.1857	1.0086	0.0111	0.0021459	0.0324	2382		1.0544	1.9068	1.3432	0.0108	0.00084439	0.0197	4592
1.1629	2.0584	1.0498	0.014	0.0015913	0.0184	3738		0.7156	2.578	0.872	0.0093845	0.0025879	0.0246	2380		1.1879	2.1528	1.3104	0.0127	0.0013147	0.0174	4612
1.1487	2.6908	0.9457	0.0123	0.0071928	0.0162	3754		0.7192	3.2606	0.8095	0.0066644	0.0091287	0.0284	2380		1.1947	2.8111	1.0523	0.0126	0.0083563	0.0253	4638

## Sheet: SFig10C_STX7
1.1953	0.415	0.7789	0.013	0.00057773	0.014	8204		0.9802	0.4248	0.6133	0.007101	0.00051424	0.0055373	9692		1.0302	0.4562	0.8374	0.0065663	0.00062283	0.0176	7802
1.055	0.5171	0.5964	0.011	0.00021475	0.0076708	7986		0.9695	0.539	0.6713	0.0061332	0.00024597	0.0053518	9626		0.9922	0.5659	1.0426	0.0093734	0.00023744	0.0192	7738
1.0032	0.5786	0.6434	0.0116	0.00018098	0.0077382	8044		0.965	0.6136	0.7627	0.0065919	0.00019276	0.0064619	9534		0.9675	0.6302	1.0189	0.0097405	0.0001846	0.019	7832
1.0169	0.635	0.6978	0.0117	0.00017264	0.0090163	8160		0.974	0.6741	0.7892	0.0048229	0.00015823	0.006406	9366		0.9769	0.6859	0.9674	0.0089086	0.00017118	0.0183	7668
1.0401	0.6894	0.7361	0.0121	0.00017436	0.0076961	7966		0.9651	0.7283	0.8496	0.0051931	0.00015064	0.0076293	9508		0.9507	0.7372	0.9435	0.0077777	0.0001596	0.0182	7662
1.0052	0.744	0.8055	0.0089723	0.00017396	0.009939	8086		0.9806	0.7784	0.8754	0.0049945	0.00014318	0.0075548	9686		0.9508	0.7855	0.939	0.0084619	0.00014956	0.0184	7656
1.0262	0.7979	0.8194	0.0093979	0.00016544	0.008294	7998		1.0058	0.8273	0.9184	0.005269	0.00013615	0.0086778	9280		0.9511	0.8327	0.9371	0.006786	0.00014933	0.0182	7814
1.0107	0.8515	0.8661	0.009236	0.00017228	0.0084795	7974		1.0274	0.8742	0.9346	0.0052838	0.0001389	0.0084504	9478		0.9525	0.8795	0.9659	0.0062627	0.00014955	0.0186	7636
0.9962	0.9076	0.8969	0.0090086	0.00018308	0.0093522	8044		1.0092	0.9241	1.0077	0.0045762	0.00014217	0.0094014	9592		0.9697	0.9265	1.0309	0.006981	0.00015105	0.0193	7606
0.9923	0.9678	0.8772	0.0063679	0.00020085	0.0079913	8196		1.0412	0.9743	0.9687	0.0048247	0.0001472	0.00827	9578		0.9832	0.9748	1.0546	0.0068008	0.00015774	0.0194	7590
0.9802	1.0337	0.984	0.006947	0.00021521	0.0114	8042		1.0338	1.0266	1.0201	0.0048385	0.00015744	0.0087872	9336		0.9872	1.0252	1.037	0.0065512	0.00016465	0.019	7722
1.0224	1.105	1.0224	0.0087748	0.00023639	0.0106	8044		1.0729	1.0833	1.0668	0.0050158	0.00017037	0.0105	9510		1.0294	1.0784	1.1181	0.007161	0.00017766	0.0197	7816
0.9927	1.1869	1.0592	0.0096848	0.00028218	0.0114	8182		1.0328	1.1458	1.1068	0.005441	0.00019052	0.0103	9478		1.0075	1.1375	1.0919	0.0066257	0.00019954	0.0193	7770
1.0113	1.2825	1.0989	0.0106	0.00033216	0.0111	8096		1.0234	1.2153	1.1518	0.0048205	0.00021683	0.0104	9664		1.0315	1.2023	1.1354	0.0076338	0.00021592	0.0201	7626
0.9955	1.3975	1.1545	0.0092478	0.00040215	0.014	8142		1.0535	1.294	1.1849	0.005697	0.00024279	0.0117	9494		1.0383	1.2731	1.0649	0.0067975	0.00023786	0.0184	7808
0.9698	1.5338	1.1602	0.0086432	0.00046572	0.0124	8138		1.0313	1.3875	1.1439	0.0053528	0.00029701	0.0102	9708		1.0448	1.3559	1.0375	0.0064115	0.00029225	0.0175	7880
0.9449	1.704	1.2003	0.0075235	0.00061227	0.0118	8192		0.9883	1.5046	1.1822	0.0051475	0.0003813	0.0098017	9600		1.0425	1.4552	1.074	0.0060503	0.00034573	0.0177	7790
0.9388	1.9352	1.2733	0.0105	0.00087175	0.0137	8170		0.9575	1.6562	1.2275	0.0043867	0.0005126	0.0107	9722		1.0141	1.5807	1.089	0.0062139	0.00049535	0.0173	7800
0.9178	2.3045	1.3983	0.0055515	0.0016448	0.0133	8186		0.9609	1.8781	1.2406	0.004256	0.00083775	0.0118	9682		1.0516	1.7722	1.0517	0.0068378	0.00078658	0.0167	7860
0.9184	4.9365	1.5179	0.0047191	0.0474	0.0148	8202		0.9319	2.4528	1.1056	0.0045716	0.004437	0.008159	9724		1.0136	2.2875	0.6799	0.0070174	0.0043283	0.0106	7896

## Sheet: SFig11C_Endo.
1.0079	0.3175	0.7867	0.0144	0.00073717	0.0282	4128		1.0676	0.3628	1.1193	0.0128	0.00083005	0.0241	3836		1.0622	0.4105	0.7856	0.0102	0.00071473	0.016	5200
0.8879	0.4158	0.7704	0.0121	0.00031292	0.0308	4106		0.9832	0.4829	0.8032	0.0145	0.0004049	0.0215	3788		0.9929	0.5258	0.7034	0.0104	0.00034324	0.0161	5258
0.9071	0.4801	1.093	0.014	0.00026756	0.0461	4064		0.9266	0.5579	0.8193	0.013	0.00030842	0.0194	3830		0.9394	0.6004	0.9318	0.0102	0.00024783	0.0182	5120
0.9386	0.5395	1.3645	0.0152	0.00027034	0.0541	4150		0.954	0.6191	0.7756	0.016	0.00025972	0.0211	3762		0.9366	0.6569	1.0793	0.0095634	0.00019979	0.0236	5116
0.9656	0.6006	1.1378	0.0147	0.00027796	0.0494	4112		0.9579	0.6748	0.8149	0.0171	0.00025971	0.0175	3804		0.953	0.7056	1.1822	0.0103	0.00018945	0.0258	5102
1.0031	0.6647	1.0766	0.0152	0.00029151	0.0528	4074		0.9154	0.7314	0.8135	0.0148	0.00025227	0.0196	3766		0.9793	0.7543	1.38	0.0114	0.00019654	0.0313	5176
1.0063	0.7315	1.1041	0.0156	0.0002982	0.0577	4126		0.9177	0.7864	0.8045	0.0133	0.00026277	0.0176	3812		0.9759	0.8048	1.3176	0.0095748	0.00019871	0.029	5122
1.0187	0.8027	0.9827	0.0123	0.0003387	0.0555	4112		0.9566	0.8456	0.851	0.016	0.00027181	0.0202	3796		1.0026	0.8566	1.2932	0.0097003	0.00020698	0.0291	5214
1.0383	0.8789	0.8578	0.0113	0.00034521	0.0473	4134		0.9393	0.9061	0.9266	0.0131	0.00028178	0.0223	3804		0.9708	0.9108	1.1549	0.0084254	0.00021914	0.0262	5088
1.0401	0.9589	0.9229	0.0111	0.00036674	0.0571	4100		0.9877	0.9684	0.9293	0.0113	0.00029723	0.0222	3754		1.0096	0.9691	1.146	0.0083146	0.00024279	0.0254	5216
1.061	1.0459	1.1509	0.0129	0.00041742	0.0757	4150		0.9961	1.036	0.9824	0.0131	0.0003374	0.0244	3798		1.0194	1.0304	1.1049	0.0102	0.00024956	0.0237	5112
1.0887	1.1423	0.8328	0.0142	0.00045974	0.0484	4104		1.0067	1.1086	0.9542	0.0122	0.00035733	0.0222	3824		1.0323	1.0965	1.069	0.0091189	0.00026657	0.0222	5184
1.0518	1.2477	1.0337	0.0131	0.00048744	0.0738	4122		0.9937	1.1888	0.9733	0.0111	0.00038595	0.0229	3824		0.9875	1.1676	1.0025	0.0094506	0.00028811	0.0216	5192
1.0667	1.366	0.9845	0.0125	0.00056003	0.0659	4136		1.0459	1.2803	1.0335	0.0142	0.00045489	0.0266	3824		0.989	1.2471	0.9629	0.0083723	0.0003423	0.0182	5226
1.0043	1.4989	0.846	0.0102	0.00064247	0.0426	4148		1.0832	1.3848	1.1033	0.0155	0.00052136	0.0296	3828		1.01	1.3397	0.88	0.0089102	0.00040584	0.0173	5178
0.9787	1.6584	0.8179	0.0085802	0.00079724	0.0413	4142		0.9971	1.5062	1.0688	0.0112	0.00063172	0.0265	3812		1.0443	1.4499	0.956	0.0118	0.00047651	0.0222	5226
0.9681	1.8575	0.9097	0.0090327	0.0010154	0.0348	4136		1.0545	1.6542	1.1287	0.0166	0.00074043	0.0281	3820		1.0039	1.5834	0.9146	0.0101	0.00057921	0.0188	5192
0.9449	2.1275	1.0439	0.0087114	0.0014644	0.0378	4148		1.0368	1.8458	1.1412	0.0183	0.0010572	0.0281	3846		0.9951	1.755	0.9259	0.0086606	0.00080768	0.0163	5262
0.9915	2.5421	1.1229	0.0084493	0.0023553	0.0386	4144		1.0266	2.1497	1.1582	0.0134	0.0019121	0.0328	3846		1.0337	2.011	0.8131	0.0082732	0.0013163	0.0121	5252
1.0412	3.598	1.0848	0.0085895	0.0132	0.0364	4154		1.1455	3.044	1.5033	0.0115	0.0146	0.0549	3846		1.0486	2.6971	0.6605	0.0074729	0.0083259	0.0088998	5268

[truncated: 6 more sheets: SFig12C_LifeAct, SFig13C_Rab5a, SFig14C_STX13, SFig15C_VAMP4, SFig17_all_loc_func, Fig4D]
